# Supplementary material for: Development and Validation of a Standardized Pseudotyped Virus-Based Neutralization Assay for Assessment of Anti-Nipah Virus Neutralizing Activity in Candidate Nipah Vaccines
Source: Vaccines (Basel). 2025 Jul 15;13(7):753. doi: 10.3390/vaccines13070753 (PMC12300343; doi:10.3390/vaccines13070753)
Supplement: Supplementary file 1 [file vaccines-13-00753-s001.zip]

Archive with 1 entries (1 files):
- vaccines-3707902-supplementary.pdf
